# Supplementary material for: Sarcosine sensitizes lung adenocarcinoma to chemotherapy by dual activation of ferroptosis via PDK4/PDHA1 signaling and NMDAR-mediated iron export
Source: Exp Hematol Oncol. 2025 Apr 24;14:60. doi: 10.1186/s40164-025-00657-0 (PMC12023509; doi:10.1186/s40164-025-00657-0)
Supplement: Supplementary file 1 — Supplementary Material 1 [file 40164_2025_657_MOESM1_ESM.xlsx]

## Sheet: file explanation
内容	含义
Name	Substance Name Detected in Sample
mz	Mass-to-Charge Ratio (Representative for All Samples)
RT	Retention Time (Representative for All Samples)
Formula	Molecular Formula of the Substance
Label	Number of Labeled Atoms on the Substance (0 for Unlabeled, 1 for One Labeled Atom, etc.)
CAS	CAS Number of the Substance
KEGG ID	Index of the Substance in the KEGG COMPOUND Database
Type	Match Type (POS for Positive Ion Detection, NEG for Negative Ion Detection)
Type 2	Detection System for the Substance
N1	Labeled Sample Name 1
N2	Labeled Sample Name 2
N3	Labeled Sample Name 3
	1. In the data table, each row represents a substance labeled in the experiment. The numerical values in each column corresponding to the sample number represent the isotopic variant proportions of the substance in that sample. The sum of isotopic variant proportions for a substance is 1.

## Sheet: labeling result
Name	mz	RT	Formula	Label	CAS	KEGG ID	Type	Type 2	N1	N2	N3	MeanN1-3
2'''-N-Acetyl-6'''-deamino-6'''-hydroxyneomycin C	675.341	256	C25H51N6O15	0			POS	rp	0.798525	0.82761	0.830882	0.819006
2'''-N-Acetyl-6'''-deamino-6'''-hydroxyneomycin C	676.338	256	C25H51N6O15	1			POS	rp	0.0765284	0.0954429	0	0.0573238
2'''-N-Acetyl-6'''-deamino-6'''-hydroxyneomycin C	677.335	256	C25H51N6O15	2			POS	rp	0	0	0	0
2'''-N-Acetyl-6'''-deamino-6'''-hydroxyneomycin C	678.332	256	C25H51N6O15	3			POS	rp	0	0	0	0
2'''-N-Acetyl-6'''-deamino-6'''-hydroxyneomycin C	679.329	256	C25H51N6O15	4			POS	rp	0	0	0	0
2'''-N-Acetyl-6'''-deamino-6'''-hydroxyneomycin C	680.326	256	C25H51N6O15	5			POS	rp	0.124946	0.0769474	0.169118	0.123671
Phenylalanylphenylalanine	313.155	265.2	C18H21N2O3	0	2577-40-4		POS	rp	1	0.9998	1	0.999933
Phenylalanylphenylalanine	314.152	265.2	C18H21N2O3	1	2577-40-4		POS	rp	0	0.000200075	0	6.66917e-05
Phenylalanylphenylalanine	315.149	265.2	C18H21N2O3	2	2577-40-4		POS	rp	0	0	0	0
Nicotinamide adenine dinucleotide phosphate (NADP)	744.083	83.1	C21H29N7O17P3	0			POS	rp	0.984601	0.991061	0.995852	0.990505
Nicotinamide adenine dinucleotide phosphate (NADP)	745.08	83.1	C21H29N7O17P3	1			POS	rp	0.0153991	0.00893888	0.00414798	0.00949531
Nicotinamide adenine dinucleotide phosphate (NADP)	746.077	83.1	C21H29N7O17P3	2			POS	rp	0	0	0	0
Nicotinamide adenine dinucleotide phosphate (NADP)	747.074	83.1	C21H29N7O17P3	3			POS	rp	0	0	0	0
Nicotinamide adenine dinucleotide phosphate (NADP)	748.071	83.1	C21H29N7O17P3	4			POS	rp	0	0	0	0
Nicotinamide adenine dinucleotide phosphate (NADP)	749.068	83.1	C21H29N7O17P3	5			POS	rp	0	0	0	0
Nicotinamide adenine dinucleotide phosphate (NADP)	750.065	83.1	C21H29N7O17P3	6			POS	rp	0	0	0	0
Nicotinamide adenine dinucleotide phosphate (NADP)	751.062	83.1	C21H29N7O17P3	7			POS	rp	0	0	0	0
Phe-Trp	352.166	269.2	C20H22N3O3	0			POS	rp	0.985756	0.985958	0.988094	0.986603
Phe-Trp	353.163	269.2	C20H22N3O3	1			POS	rp	0.0142445	0.0140423	0.0119057	0.0133975
Phe-Trp	354.16	269.2	C20H22N3O3	2			POS	rp	0	0	0	0
Phe-Trp	355.157	269.2	C20H22N3O3	3			POS	rp	0	0	0	0
UDP-N-acetylglucosamine	608.089	89.8	C17H28N3O17P2	0			POS	rp	0.981515	0.998304	1	0.993273
UDP-N-acetylglucosamine	609.086	89.8	C17H28N3O17P2	1			POS	rp	0.0184846	0.00169628	0	0.00672695
UDP-N-acetylglucosamine	610.083	89.8	C17H28N3O17P2	2			POS	rp	0	0	0	0
UDP-N-acetylglucosamine	611.08	89.8	C17H28N3O17P2	3			POS	rp	0	0	0	0
ADP-ribose	542.068	101.1	C15H22N5O13P2	0			POS	rp	1	0.983998	1	0.994666
ADP-ribose	543.065	101.1	C15H22N5O13P2	1			POS	rp	0	0.0160016	0	0.00533386
ADP-ribose	544.062	101.1	C15H22N5O13P2	2			POS	rp	0	0	0	0
ADP-ribose	545.059	101.1	C15H22N5O13P2	3			POS	rp	0	0	0	0
ADP-ribose	546.057	101.1	C15H22N5O13P2	4			POS	rp	0	0	0	0
ADP-ribose	547.054	101.1	C15H22N5O13P2	5			POS	rp	0	0	0	0
S-Lactoylglutathione	380.112	51.7	C13H22N3O8S1	0	25138-66-3	C03451	POS	rp	1	1	0.986531	0.99551
S-Lactoylglutathione	381.109	51.7	C13H22N3O8S1	1	25138-66-3	C03451	POS	rp	0	0	0.0134686	0.00448954
S-Lactoylglutathione	382.106	51.7	C13H22N3O8S1	2	25138-66-3	C03451	POS	rp	0	0	0	0
S-Lactoylglutathione	383.103	51.7	C13H22N3O8S1	3	25138-66-3	C03451	POS	rp	0	0	0	0
Cyromazine	167.104	320.4	C6H11N6	0	66215-27-8	C14147	POS	rp	1	0.867918	0.656095	0.841338
Cyromazine	168.101	320.4	C6H11N6	1	66215-27-8	C14147	POS	rp	0	0	0	0
Cyromazine	169.098	320.4	C6H11N6	2	66215-27-8	C14147	POS	rp	0	0	0	0
Cyromazine	170.095	320.4	C6H11N6	3	66215-27-8	C14147	POS	rp	0	0	0	0
Cyromazine	171.092	320.4	C6H11N6	4	66215-27-8	C14147	POS	rp	0	0	0	0
Cyromazine	172.089	320.4	C6H11N6	5	66215-27-8	C14147	POS	rp	0	0	0	0
Cyromazine	173.086	320.4	C6H11N6	6	66215-27-8	C14147	POS	rp	0	0.132082	0.343905	0.158662
dGMP	348.07	98.8	C10H15N5O7P1	0			POS	rp	1	0.997439	1	0.999146
dGMP	349.067	98.8	C10H15N5O7P1	1			POS	rp	0	0.00256139	0	0.000853797
dGMP	350.064	98.8	C10H15N5O7P1	2			POS	rp	0	0	0	0
dGMP	351.061	98.8	C10H15N5O7P1	3			POS	rp	0	0	0	0
dGMP	352.059	98.8	C10H15N5O7P1	4			POS	rp	0	0	0	0
dGMP	353.056	98.8	C10H15N5O7P1	5			POS	rp	0	0	0	0
gamma-Glutamylphenylalanine	293.114	218.3	C14H17N2O5	0	7432-24-8		NEG	rp	0.992662	0.994405	0.995248	0.994105
gamma-Glutamylphenylalanine	294.111	218.3	C14H17N2O5	1	7432-24-8		NEG	rp	0.00733828	0.00559473	0.00475176	0.00589492
gamma-Glutamylphenylalanine	295.108	218.3	C14H17N2O5	2	7432-24-8		NEG	rp	0	0	0	0
Flavin mononucleotide (FMN)	437.087	261.8	C17H18N4O8P1	0			NEG	rp	1	0.991183	1	0.997061
Flavin mononucleotide (FMN)	438.084	261.8	C17H18N4O8P1	1			NEG	rp	0	0.00881695	0	0.00293898
Flavin mononucleotide (FMN)	439.081	261.8	C17H18N4O8P1	2			NEG	rp	0	0	0	0
Flavin mononucleotide (FMN)	440.078	261.8	C17H18N4O8P1	3			NEG	rp	0	0	0	0
Flavin mononucleotide (FMN)	441.075	261.8	C17H18N4O8P1	4			NEG	rp	0	0	0	0
gamma-Glutamylleucine	259.13	205	C11H19N2O5	0	2566-39-4		NEG	rp	1	0.999843	1	0.999948
gamma-Glutamylleucine	260.127	205	C11H19N2O5	1	2566-39-4		NEG	rp	0	0.000157332	0	5.2444e-05
gamma-Glutamylleucine	261.124	205	C11H19N2O5	2	2566-39-4		NEG	rp	0	0	0	0
5-Bromo-L-tryptophan	280.993	288.8	C11H10Br1N2O2	0			NEG	rp	1	0.996843	0.987271	0.994705
5-Bromo-L-tryptophan	281.99	288.8	C11H10Br1N2O2	1			NEG	rp	0	0	0	0
5-Bromo-L-tryptophan	282.987	288.8	C11H10Br1N2O2	2			NEG	rp	0	0.00315667	0.0127292	0.0052953
Cyclic ADP-ribose	540.054	72.5	C15H20N5O13P2	0			NEG	rp	0.984524	0.984288	0.985762	0.984858
Cyclic ADP-ribose	541.051	72.5	C15H20N5O13P2	1			NEG	rp	0.0154757	0.0157122	0.0142376	0.0151418
Cyclic ADP-ribose	542.048	72.5	C15H20N5O13P2	2			NEG	rp	0	0	0	0
Cyclic ADP-ribose	543.045	72.5	C15H20N5O13P2	3			NEG	rp	0	0	0	0
Cyclic ADP-ribose	544.042	72.5	C15H20N5O13P2	4			NEG	rp	0	0	0	0
Cyclic ADP-ribose	545.039	72.5	C15H20N5O13P2	5			NEG	rp	0	0	0	0
2-Hydroxy-dATP	527.97	51.5	C10H14N5O13P3Na1	0			NEG	rp	0.999534	1	0.915279	0.971604
2-Hydroxy-dATP	528.967	51.5	C10H14N5O13P3Na1	1			NEG	rp	0.000466384	0	0	0.000155461
2-Hydroxy-dATP	529.964	51.5	C10H14N5O13P3Na1	2			NEG	rp	0	0	0	0
2-Hydroxy-dATP	530.962	51.5	C10H14N5O13P3Na1	3			NEG	rp	0	0	0	0
2-Hydroxy-dATP	531.959	51.5	C10H14N5O13P3Na1	4			NEG	rp	0	0	0	0
2-Hydroxy-dATP	532.956	51.5	C10H14N5O13P3Na1	5			NEG	rp	0	0	0.0847209	0.0282403
1-(5-Phospho-D-ribosyl)-ATP	778.018	138.3	C17H28N5O22P4	0			NEG	rp	1	0.98369	0.993761	0.992484
1-(5-Phospho-D-ribosyl)-ATP	779.015	138.3	C17H28N5O22P4	1			NEG	rp	0	0.01631	0.00623903	0.00751633
1-(5-Phospho-D-ribosyl)-ATP	780.012	138.3	C17H28N5O22P4	2			NEG	rp	0	0	0	0
1-(5-Phospho-D-ribosyl)-ATP	781.009	138.3	C17H28N5O22P4	3			NEG	rp	0	0	0	0
1-(5-Phospho-D-ribosyl)-ATP	782.006	138.3	C17H28N5O22P4	4			NEG	rp	0	0	0	0
1-(5-Phospho-D-ribosyl)-ATP	783.003	138.3	C17H28N5O22P4	5			NEG	rp	0	0	0	0
5'-Dehydroadenosine	281.1	133.3	C10H13N6O4	0			NEG	rp	0.979644	0.916727	1	0.965457
5'-Dehydroadenosine	282.097	133.3	C10H13N6O4	1			NEG	rp	0	0	0	0
5'-Dehydroadenosine	283.094	133.3	C10H13N6O4	2			NEG	rp	0	0	0	0
5'-Dehydroadenosine	284.091	133.3	C10H13N6O4	3			NEG	rp	0	0	0	0
5'-Dehydroadenosine	285.089	133.3	C10H13N6O4	4			NEG	rp	0	0	0	0
5'-Dehydroadenosine	286.086	133.3	C10H13N6O4	5			NEG	rp	0.0203563	0.0832731	0	0.0345431
dTDP-L-rhamnose	585.029	80	C16H24N2O15P2K1	0			NEG	rp	0.998672	0.925976	0.998278	0.974309
dTDP-L-rhamnose	586.026	80	C16H24N2O15P2K1	1			NEG	rp	0	0.024303	0.00172213	0.00867505
dTDP-L-rhamnose	587.024	80	C16H24N2O15P2K1	2			NEG	rp	0.00132751	0.0497211	0	0.0170162
Cycasin	273.07	226.8	C8H14N2O7Na1	0	14901-08-7		NEG	rp	1	1	0.882293	0.960764
Cycasin	274.067	226.8	C8H14N2O7Na1	1	14901-08-7		NEG	rp	0	0	0	0
Cycasin	275.064	226.8	C8H14N2O7Na1	2	14901-08-7		NEG	rp	0	0	0.117707	0.0392356
S-Acetylphosphopantetheine	399.1	69.4	C13H24N2O8P1S1	0			NEG	rp	0.9832	0.988585	0.991311	0.987699
S-Acetylphosphopantetheine	400.097	69.4	C13H24N2O8P1S1	1			NEG	rp	0.0168	0.0114152	0.00868881	0.0123013
S-Acetylphosphopantetheine	401.094	69.4	C13H24N2O8P1S1	2			NEG	rp	0	0	0	0
Riboflavin	377.146	229.9	C17H21N4O6	0	83-88-5	C00255	POS	amide	0.999905	1	1	0.999968
Riboflavin	378.143	229.9	C17H21N4O6	1	83-88-5	C00255	POS	amide	9.49e-05	0	0	3.16333e-05
Riboflavin	379.14	229.9	C17H21N4O6	2	83-88-5	C00255	POS	amide	0	0	0	0
Riboflavin	380.137	229.9	C17H21N4O6	3	83-88-5	C00255	POS	amide	0	0	0	0
Riboflavin	381.134	229.9	C17H21N4O6	4	83-88-5	C00255	POS	amide	0	0	0	0
Cystathionine	223.075	451.9	C7H15N2O4S1	0			POS	amide	0.997649	1	0.999048	0.998899
Cystathionine	224.072	451.9	C7H15N2O4S1	1			POS	amide	0	0	0	0
Cystathionine	225.069	451.9	C7H15N2O4S1	2			POS	amide	0.00235127	0	0.000951738	0.001101
GDP-fucose	590.09	439.5	C16H26N5O15P2	0			POS	amide	0.990849	0.993908	1	0.994919
GDP-fucose	591.087	439.5	C16H26N5O15P2	1			POS	amide	0.00915056	0.006092	0	0.00508085
GDP-fucose	592.084	439.5	C16H26N5O15P2	2			POS	amide	0	0	0	0
GDP-fucose	593.081	439.5	C16H26N5O15P2	3			POS	amide	0	0	0	0
GDP-fucose	594.078	439.5	C16H26N5O15P2	4			POS	amide	0	0	0	0
GDP-fucose	595.075	439.5	C16H26N5O15P2	5			POS	amide	0	0	0	0
Uridine 5'-triphosphate (UTP)	484.976	486.8	C9H16N2O15P3	0			POS	amide	0.999534	0.999771	1	0.999768
Uridine 5'-triphosphate (UTP)	485.973	486.8	C9H16N2O15P3	1			POS	amide	0	0.000228534	0	7.6178e-05
Uridine 5'-triphosphate (UTP)	486.97	486.8	C9H16N2O15P3	2			POS	amide	0.000466268	0	0	0.000155423
Pro-Phe	263.139	247.2	C14H19N2O3	0			POS	amide	1	1	0.996802	0.998934
Pro-Phe	264.136	247.2	C14H19N2O3	1			POS	amide	0	0	0.00319849	0.00106616
Pro-Phe	265.133	247.2	C14H19N2O3	2			POS	amide	0	0	0	0
UDP-N-acetyl-alpha-D-glucosamine	652.053	416.3	C17H26N3O17P2Na2	0			POS	amide	0.993711	1	1	0.997904
UDP-N-acetyl-alpha-D-glucosamine	653.05	416.3	C17H26N3O17P2Na2	1			POS	amide	0.00628935	0	0	0.00209645
UDP-N-acetyl-alpha-D-glucosamine	654.047	416.3	C17H26N3O17P2Na2	2			POS	amide	0	0	0	0
UDP-N-acetyl-alpha-D-glucosamine	655.044	416.3	C17H26N3O17P2Na2	3			POS	amide	0	0	0	0
N4-(Acetyl-beta-D-glucosaminyl)asparagine	336.14	442.6	C12H22N3O8	0			POS	amide	0.937467	0.96405	0.913704	0.938407
N4-(Acetyl-beta-D-glucosaminyl)asparagine	337.137	442.6	C12H22N3O8	1			POS	amide	0.0625333	0.0359498	0.086296	0.061593
N4-(Acetyl-beta-D-glucosaminyl)asparagine	338.134	442.6	C12H22N3O8	2			POS	amide	0	0	0	0
N4-(Acetyl-beta-D-glucosaminyl)asparagine	339.131	442.6	C12H22N3O8	3			POS	amide	0	0	0	0
N-Acetylaspartylglutamylglutamate	451.167	444	C16H27N4O11	0			POS	amide	0.981989	0.999088	1	0.993692
N-Acetylaspartylglutamylglutamate	452.164	444	C16H27N4O11	1			POS	amide	0.0180106	0.000912333	0	0.00630765
N-Acetylaspartylglutamylglutamate	453.161	444	C16H27N4O11	2			POS	amide	0	0	0	0
N-Acetylaspartylglutamylglutamate	454.158	444	C16H27N4O11	3			POS	amide	0	0	0	0
gamma-L-Glutamyl-S-(hercyn-2-yl)-L-cysteine S-oxide	445.163	505	C17H27N5O7S1	0			POS	amide	0.985087	0.982481	0.992666	0.986745
gamma-L-Glutamyl-S-(hercyn-2-yl)-L-cysteine S-oxide	446.16	505	C17H27N5O7S1	1			POS	amide	0.0149126	0.017519	0.00733377	0.0132551
gamma-L-Glutamyl-S-(hercyn-2-yl)-L-cysteine S-oxide	447.157	505	C17H27N5O7S1	2			POS	amide	0	0	0	0
gamma-L-Glutamyl-S-(hercyn-2-yl)-L-cysteine S-oxide	448.154	505	C17H27N5O7S1	3			POS	amide	0	0	0	0
gamma-L-Glutamyl-S-(hercyn-2-yl)-L-cysteine S-oxide	449.151	505	C17H27N5O7S1	4			POS	amide	0	0	0	0
gamma-L-Glutamyl-S-(hercyn-2-yl)-L-cysteine S-oxide	450.148	505	C17H27N5O7S1	5			POS	amide	0	0	0	0
S-(2-Hydroxyethyl)glutathione	352.117	469.7	C12H22N3O7S1	0	28747-20-8		POS	amide	0.990484	1	1	0.996828
S-(2-Hydroxyethyl)glutathione	353.114	469.7	C12H22N3O7S1	1	28747-20-8		POS	amide	0.00951627	0	0	0.00317209
S-(2-Hydroxyethyl)glutathione	354.111	469.7	C12H22N3O7S1	2	28747-20-8		POS	amide	0	0	0	0
S-(2-Hydroxyethyl)glutathione	355.108	469.7	C12H22N3O7S1	3	28747-20-8		POS	amide	0	0	0	0
Trypanothione	706.301	376.8	C27H48N9O9S2	0			POS	amide	0.972938	1	1	0.990979
Trypanothione	707.298	376.8	C27H48N9O9S2	1			POS	amide	0.0270618	0	0	0.00902061
Trypanothione	708.295	376.8	C27H48N9O9S2	2			POS	amide	0	0	0	0
Trypanothione	709.292	376.8	C27H48N9O9S2	3			POS	amide	0	0	0	0
Trypanothione	710.289	376.8	C27H48N9O9S2	4			POS	amide	0	0	0	0
Trypanothione	711.286	376.8	C27H48N9O9S2	5			POS	amide	0	0	0	0
Trypanothione	712.283	376.8	C27H48N9O9S2	6			POS	amide	0	0	0	0
Trypanothione	713.28	376.8	C27H48N9O9S2	7			POS	amide	0	0	0	0
Trypanothione	714.277	376.8	C27H48N9O9S2	8			POS	amide	0	0	0	0
Trypanothione	715.274	376.8	C27H48N9O9S2	9			POS	amide	0	0	0	0
Guanosine 5'-diphosphate (GDP)	442.017	473.4	C10H14N5O11P2	0			NEG	amide	1	0.993445	1	0.997815
Guanosine 5'-diphosphate (GDP)	443.014	473.4	C10H14N5O11P2	1			NEG	amide	0	0.00655473	0	0.00218491
Guanosine 5'-diphosphate (GDP)	444.011	473.4	C10H14N5O11P2	2			NEG	amide	0	0	0	0
Guanosine 5'-diphosphate (GDP)	445.008	473.4	C10H14N5O11P2	3			NEG	amide	0	0	0	0
Guanosine 5'-diphosphate (GDP)	446.005	473.4	C10H14N5O11P2	4			NEG	amide	0	0	0	0
Guanosine 5'-diphosphate (GDP)	447.002	473.4	C10H14N5O11P2	5			NEG	amide	0	0	0	0
Uridine 5'-diphosphate (UDP)	402.995	457.4	C9H13N2O12P2	0			NEG	amide	1	0.999298	1	0.999766
Uridine 5'-diphosphate (UDP)	403.992	457.4	C9H13N2O12P2	1			NEG	amide	0	0.000702253	0	0.000234084
Uridine 5'-diphosphate (UDP)	404.989	457.4	C9H13N2O12P2	2			NEG	amide	0	0	0	0
Glutathione	306.077	394.6	C10H16N3O6S1	0	70-18-8	C00051	NEG	amide	0.998432	1	0.997572	0.998668
Glutathione	307.074	394.6	C10H16N3O6S1	1	70-18-8	C00051	NEG	amide	0.00156813	0	0.00225084	0.00127299
Glutathione	308.071	394.6	C10H16N3O6S1	2	70-18-8	C00051	NEG	amide	0	0	0.000177044	5.90147e-05
Glutathione	309.068	394.6	C10H16N3O6S1	3	70-18-8	C00051	NEG	amide	0	0	0	0
GDP-mannose	604.07	458	C16H24N5O16P2	0			NEG	amide	1	0.98861	0.99278	0.993797
GDP-mannose	605.067	458	C16H24N5O16P2	1			NEG	amide	0	0.0113902	0.00721955	0.00620324
GDP-mannose	606.064	458	C16H24N5O16P2	2			NEG	amide	0	0	0	0
GDP-mannose	607.061	458	C16H24N5O16P2	3			NEG	amide	0	0	0	0
GDP-mannose	608.058	458	C16H24N5O16P2	4			NEG	amide	0	0	0	0
GDP-mannose	609.055	458	C16H24N5O16P2	5			NEG	amide	0	0	0	0
5'-Dehydrouridine	258.073	265.4	C9H12N3O6	0			NEG	amide	1	1	0.998454	0.999485
5'-Dehydrouridine	259.07	265.4	C9H12N3O6	1			NEG	amide	0	0	2.61e-19	8.7e-20
5'-Dehydrouridine	260.067	265.4	C9H12N3O6	2			NEG	amide	0	0	0.00154626	0.000515421
(8S)-3',8-Cyclo-7,8-dihydroguanosine 5'-triphosphate	521.983	504.3	C10H15N5O14P3	0			NEG	amide	0.995143	0.999638	0.990178	0.994986
(8S)-3',8-Cyclo-7,8-dihydroguanosine 5'-triphosphate	522.98	504.3	C10H15N5O14P3	1			NEG	amide	0.00485652	0.000362212	0.00982207	0.0050136
(8S)-3',8-Cyclo-7,8-dihydroguanosine 5'-triphosphate	523.977	504.3	C10H15N5O14P3	2			NEG	amide	0	0	0	0
(8S)-3',8-Cyclo-7,8-dihydroguanosine 5'-triphosphate	524.974	504.3	C10H15N5O14P3	3			NEG	amide	0	0	0	0
(8S)-3',8-Cyclo-7,8-dihydroguanosine 5'-triphosphate	525.972	504.3	C10H15N5O14P3	4			NEG	amide	0	0	0	0
(8S)-3',8-Cyclo-7,8-dihydroguanosine 5'-triphosphate	526.969	504.3	C10H15N5O14P3	5			NEG	amide	0	0	0	0
5-L-Glutamyl-taurine	291.006	303.2	C7H12N2O6S1K1	0		C05844	NEG	amide	0.967287	0.971217	0.977069	0.971858
5-L-Glutamyl-taurine	292.003	303.2	C7H12N2O6S1K1	1		C05844	NEG	amide	0	0	0	0
5-L-Glutamyl-taurine	293	303.2	C7H12N2O6S1K1	2		C05844	NEG	amide	0.0327133	0.0287829	0.0229309	0.0281424
Coenzyme F420	789.199	308.5	C29H38N6O18P1	0			NEG	amide	0.980797	1	0.978122	0.986306
Coenzyme F420	790.196	308.5	C29H38N6O18P1	1			NEG	amide	3.87e-18	0	2.4e-18	2.09e-18
Coenzyme F420	791.193	308.5	C29H38N6O18P1	2			NEG	amide	0.0192031	0	0.0146576	0.0112869
Coenzyme F420	792.19	308.5	C29H38N6O18P1	3			NEG	amide	0	0	0.00721997	0.00240666
Coenzyme F420	793.187	308.5	C29H38N6O18P1	4			NEG	amide	0	0	0	0
Coenzyme F420	794.184	308.5	C29H38N6O18P1	5			NEG	amide	0	0	0	0
Nicotinamide D-ribonucleotide	315.039	365	C11H12N2O7P1	0			NEG	amide	0.978628	1	0.966519	0.981715
Nicotinamide D-ribonucleotide	316.036	365	C11H12N2O7P1	1			NEG	amide	0	0	0	0
Nicotinamide D-ribonucleotide	317.033	365	C11H12N2O7P1	2			NEG	amide	0.0213723	0	0.0334813	0.0182845
Bis(5'-adenosyl) pentaphosphate	932.034	420.3	C20H31N11O22P5	0			NEG	amide	0.962827	1	0.961306	0.974711
Bis(5'-adenosyl) pentaphosphate	933.031	420.3	C20H31N11O22P5	1			NEG	amide	0.0371732	0	0.0126723	0.0166152
Bis(5'-adenosyl) pentaphosphate	934.028	420.3	C20H31N11O22P5	2			NEG	amide	0	0	2.35e-18	7.83333e-19
Bis(5'-adenosyl) pentaphosphate	935.025	420.3	C20H31N11O22P5	3			NEG	amide	0	0	2.61e-34	8.7e-35
Bis(5'-adenosyl) pentaphosphate	936.022	420.3	C20H31N11O22P5	4			NEG	amide	0	0	0	0
Bis(5'-adenosyl) pentaphosphate	937.019	420.3	C20H31N11O22P5	5			NEG	amide	0	0	0	0
Bis(5'-adenosyl) pentaphosphate	938.016	420.3	C20H31N11O22P5	6			NEG	amide	0	0	0.0260212	0.00867373
Bis(5'-adenosyl) pentaphosphate	939.013	420.3	C20H31N11O22P5	7			NEG	amide	0	0	0	0
Bis(5'-adenosyl) pentaphosphate	940.01	420.3	C20H31N11O22P5	8			NEG	amide	0	0	0	0
Bis(5'-adenosyl) pentaphosphate	941.007	420.3	C20H31N11O22P5	9			NEG	amide	0	0	0	0
Bis(5'-adenosyl) pentaphosphate	942.004	420.3	C20H31N11O22P5	10			NEG	amide	0	0	0	0
ITP	528.954	418.4	C10H13N4O14P3Na1	0			NEG	amide	0.984059	0.984399	1	0.989486
ITP	529.951	418.4	C10H13N4O14P3Na1	1			NEG	amide	0.0159414	0.015601	0	0.0105141
ITP	530.948	418.4	C10H13N4O14P3Na1	2			NEG	amide	0	0	0	0
ITP	531.946	418.4	C10H13N4O14P3Na1	3			NEG	amide	0	0	0	0
ITP	532.943	418.4	C10H13N4O14P3Na1	4			NEG	amide	0	0	0	0
Sarcosine	90.055	346.1	C3H7NO2	0		C00213	POS	amide	0.103844	0.0927122	0.120385	0.105647
Sarcosine	90.055	346.1	C3H7NO2	1		C00213	POS	amide	0.896156	0.907288	0.879615	0.894353
dTDP-4-acetamido-4,6-dideoxy-alpha-D-galactose	610.082	427.8	C18H27N3O15P2Na1	0			NEG	amide	0.970977	0.780658	0.980616	0.91075
dTDP-4-acetamido-4,6-dideoxy-alpha-D-galactose	611.079	427.8	C18H27N3O15P2Na1	1			NEG	amide	0.021036	0	0.0193836	0.0134732
dTDP-4-acetamido-4,6-dideoxy-alpha-D-galactose	612.076	427.8	C18H27N3O15P2Na1	2			NEG	amide	0.00798692	0.219342	0	0.0757764
dTDP-4-acetamido-4,6-dideoxy-alpha-D-galactose	613.073	427.8	C18H27N3O15P2Na1	3			NEG	amide	0	0	0	0
4-Hydroxy-3-methoxyphenyl-beta-hydroxypropanoyl-CoA	977.192	485.3	C31H48N8O20P3S1	0			NEG	amide	1	0.939015	1	0.979672
4-Hydroxy-3-methoxyphenyl-beta-hydroxypropanoyl-CoA	978.189	485.3	C31H48N8O20P3S1	1			NEG	amide	0	0.0609845	0	0.0203282
4-Hydroxy-3-methoxyphenyl-beta-hydroxypropanoyl-CoA	979.186	485.3	C31H48N8O20P3S1	2			NEG	amide	0	0	0	0
4-Hydroxy-3-methoxyphenyl-beta-hydroxypropanoyl-CoA	980.183	485.3	C31H48N8O20P3S1	3			NEG	amide	0	0	0	0
4-Hydroxy-3-methoxyphenyl-beta-hydroxypropanoyl-CoA	981.181	485.3	C31H48N8O20P3S1	4			NEG	amide	0	0	0	0
4-Hydroxy-3-methoxyphenyl-beta-hydroxypropanoyl-CoA	982.178	485.3	C31H48N8O20P3S1	5			NEG	amide	0	0	0	0
4-Hydroxy-3-methoxyphenyl-beta-hydroxypropanoyl-CoA	983.175	485.3	C31H48N8O20P3S1	6			NEG	amide	0	0	0	0
4-Hydroxy-3-methoxyphenyl-beta-hydroxypropanoyl-CoA	984.172	485.3	C31H48N8O20P3S1	7			NEG	amide	0	0	0	0
4-Guanidinobutanamide	203.115	208.8	C7H15N4O3	0			NEG	amide	0.998058	0.996643	1	0.998234
4-Guanidinobutanamide	204.112	208.8	C7H15N4O3	1			NEG	amide	0.00194169	0.00335685	0	0.00176618
4-Guanidinobutanamide	205.109	208.8	C7H15N4O3	2			NEG	amide	0	0	0	0
4-Guanidinobutanamide	206.106	208.8	C7H15N4O3	3			NEG	amide	0	0	0	0
4-Guanidinobutanamide	207.103	208.8	C7H15N4O3	4			NEG	amide	0	0	0	0
(1-Hydroxycyclohexan-1-yl)acetyl-CoA	966.213	485.7	C31H51N7O20P3S1	0			NEG	amide	0.835935	1	1	0.945312
(1-Hydroxycyclohexan-1-yl)acetyl-CoA	967.21	485.7	C31H51N7O20P3S1	1			NEG	amide	0.164065	0	0	0.0546884
(1-Hydroxycyclohexan-1-yl)acetyl-CoA	968.207	485.7	C31H51N7O20P3S1	2			NEG	amide	0	0	0	0
(1-Hydroxycyclohexan-1-yl)acetyl-CoA	969.204	485.7	C31H51N7O20P3S1	3			NEG	amide	0	0	0	0
(1-Hydroxycyclohexan-1-yl)acetyl-CoA	970.201	485.7	C31H51N7O20P3S1	4			NEG	amide	0	0	0	0
(1-Hydroxycyclohexan-1-yl)acetyl-CoA	971.198	485.7	C31H51N7O20P3S1	5			NEG	amide	0	0	0	0
(1-Hydroxycyclohexan-1-yl)acetyl-CoA	972.195	485.7	C31H51N7O20P3S1	6			NEG	amide	0	0	0	0
(1-Hydroxycyclohexan-1-yl)acetyl-CoA	973.192	485.7	C31H51N7O20P3S1	7			NEG	amide	0	0	0	0
Deoxyuridine	244.094	155.9	C9H14N3O5	0	951-78-0	C00526	NEG	amide	1	0.754806	0.7419	0.832235
Deoxyuridine	245.091	155.9	C9H14N3O5	1	951-78-0	C00526	NEG	amide	0	0	0	0
Deoxyuridine	246.088	155.9	C9H14N3O5	2	951-78-0	C00526	NEG	amide	0	0.245194	0.2581	0.167765
